# Supplementary material for: Extensive monitoring of the natural menstrual cycle using the serum biomarkers estradiol, luteinizing hormone and progesterone
Source: Pract Lab Med. 2021 Mar 13;25:e00211. doi: 10.1016/j.plabm.2021.e00211 (PMC8042396; doi:10.1016/j.plabm.2021.e00211)
Supplement: Multimedia component 2 [file mmc2.xml]

<?xml version="1.0" encoding="UTF-8" standalone="no"?><data:data><datasets><author>Ellen.Anckaert@uzbrussel.be</author><type>0</type><dataset><value>1</value><reason>Data will be made available on request</reason><comments/></dataset></datasets></data:data>
